# Supplementary material for: Development and validation of a clinical model to predict low-grade intraepithelial neoplasia in chronic atrophic gastritis patients: a retrospective observational multicenter analysis
Source: Front Oncol. 2025 Jun 4;15:1597099. doi: 10.3389/fonc.2025.1597099 (PMC12173873; doi:10.3389/fonc.2025.1597099)
Supplement: Supplementary file 1 [file Table1.xlsx]

## Sheet: Sheet1
Table S1. Baseline characteristics based on CAG patients with non-LGIN/LGIN and training/validation dataset.
Characteristics	Training dataset		Validation dataset		P value
	non-LGIN (N=92)	LGIN (N=225)	non-LGIN(N=27)	LGIN(N=65)
Gender					0.367
Male	35(38.0)	109 (48.4)	11 (40.7)	28 (43.1)
Female	57(62.0)	116 (51.6)	16 (59.3)	37 (56.9)
Age, mean (SD)	62.03 (12.11)	61.28 (11.91)	60.59 (15.36)	59.88 (12.30)	0.74
Education					0.814
Less than primary school	34 (37.0)	94 (41.8)	11 (40.7)	22 (33.8)
Middle school	32 (34.8)	68 (30.2)	8 (29.6)	19 (29.2)
Upper collage	26 (28.3)	63 (28.0)	8 (29.6)	24 (36.9)
Marital status					0.631
Married	90 (97.8)	217 (96.4)	26 (96.3)	61 (93.8)
Single	2 (2.2)	8 (3.6)	1 (3.7)	4 (6.2)
Obesity					0.815
Yes	37 (40.2)	93 (41.3)	12 (44.4)	23 (35.4)
No	55 (59.8)	132 (58.7)	15 (55.6)	42 (64.6)
Hypertension					<0.001
Yes	32 (34.8)	116 (51.6)	23 (85.2)	49 (75.4)
No	60 (65.2)	109 (48.4)	4 (14.8)	16 (24.6)
Depression					0.569
Yes	77 (83.7)	191 (84.9)	24 (88.9)	59 (90.8)
No	15 (16.3)	34 (15.1)	3 (11.1)	6 (9.2)
Frailty					0.67
Yes	79 (85.9)	190 (84.4)	25 (92.6)	57 (87.7)
No	13 (14.1)	35 (15.6)	2 (7.4)	8 (12.3)
Drinking consumption					0.001
Yes	61 (66.3)	182 (80.9)	19 (70.4)	59 (90.8)
No	31 (33.7)	43 (19.1)	8 (29.6)	6 ( 9.2)
Smoking consumption					<0.001
Yes	53 (57.6)	170 (75.6)	16 (59.3)	55 (84.6)
No	39 (42.4)	55 (24.4)	11 (40.7)	10 (15.4)
Diabetes					0.164
Yes	25 (27.2)	70 (31.1)	8 (29.6)	11 (16.9)
No	67 (72.8)	155 (68.9)	19 (70.4)	54 (83.1)
Dyslipidemia					<0.001
Yes	7 (7.6)	14 (6.2)	8 (29.6)	22 (33.8)
No	85 (92.4)	211 (93.8)	19 (70.4)	43 (66.2)
Family history					<0.001
Yes	55 (59.8)	188 (83.6)	8 (29.6)	54 (83.1)
No	37 (40.2)	37 (16.4)	19 (70.4)	11 (16.9)
HP infection					<0.001
Yes	57 (62.0)	197 (87.6)	8 (29.6)	53 (81.5)
No	35 (38.0)	28 (12.4)	19 (70.4)	12 (18.5)
Glucose, mean (SD)	5.18 (0.89)	5.13 (0.82)	5.65 (1.37)	5.44 (1.05)	0.008
Cholesterol, mean (SD)	4.48 (1.00)	4.35 (1.03)	4.64 (1.58)	4.40 (1.71)	0.609
Pepsinogen 1, mean (SD)	121.05 (24.96)	107.23 (26.63)	120.69 (23.67)	106.36 (27.23)	<0.001
Pepsinogen 2, mean (SD)	10.20 (3.93)	10.25 (3.03)	12.24 (4.48)	10.48 (3.09)	0.032
Gastrin 17, mean (SD)	8.44 (3.13)	7.11 (3.61)	7.64 (3.13)	7.64 (3.67)	0.023
AFP, mean (SD)	4.27 (3.95)	6.15 (5.24)	7.46 (5.65)	9.71 (5.06)	<0.001
CEA, mean (SD)	2.04 (0.90)	2.14 (1.20)	2.22 (1.32)	2.72 (1.51)	0.003
CA125, mean (SD)	7.19 (8.75)	10.89 (10.48)	17.93 (8.51)	16.35 (9.06)	<0.001
CA199, mean (SD)	15.08 (6.49)	15.90 (8.61)	18.53 (10.51)	18.87 (10.75)	0.022
D-dimer, mean (SD)	0.34 (0.13)	0.34 (0.13)	0.35 (0.16)	0.35 (0.15)	0.939
KT classification					<0.001
C1	49 (53.3)	53 (23.6)	9 (33.3)	14 (21.5)
C2	28 (30.4)	79 (35.1)	12 (44.4)	23 (35.4)
C3	15 (16.3)	93 (41.3)	6 (22.2)	28 (43.1)
Bile reflux					<0.001
Yes	57 (62.0)	166 (73.8)	9 (33.3)	56 (86.2)
No	35 (38.0)	59 (26.2)	18 (66.7)	9 (13.8)
